# Supplementary material for: Mapping Nursing Telemedicine Practices: A Scoping Review of Models, Outcomes, and Professional Roles
Source: Nurs Rep. 2026 May 9;16(5):161. doi: 10.3390/nursrep16050161 (PMC13209705; doi:10.3390/nursrep16050161)
Supplement: Supplementary file 1 [file nursrep-16-00161-s001.zip]

Archive with 1 entries (1 files):
- nursrep-4186742-supplementary.pdf
